# Supplementary material for: Trends and Intensity of Rhinovirus Invasions in Kilifi, Coastal Kenya, Over a 12-Year Period, 2007–2018
Source: Open Forum Infect Dis. 2021 Nov 16;8(12):ofab571. doi: 10.1093/ofid/ofab571 (PMC8694214; doi:10.1093/ofid/ofab571)
Supplement: ofab571_suppl_Supplementary_File_S1 [file ofab571_suppl_supplementary_file_s1.xlsx]

## Sheet: Supplimentary_File_1
Year	2007	2007	2007	2007	2007	2007	2007	2007	2007	2007	2007	2007	2008	2008	2008	2008	2008	2008	2008	2008	2008	2008	2008	2008	2009	2009	2009	2009	2009	2009	2009	2009	2009	2009	2009	2009	2010	2010	2010	2010	2010	2010	2010	2010	2010	2010	2010	2010	2011
Month	Jan	Feb	Mar	Apr	May	Jun	Jul	Aug	Sep	Oct	Nov	Dec	Jan	Feb	Mar	Apr	May	Jun	Jul	Aug	Sep	Oct	Nov	Dec	Jan	Feb	Mar	Apr	May	Jun	Jul	Aug	Sep	Oct	Nov	Dec	Jan	Feb	Mar	Apr	May	Jun	Jul	Aug	Sep	Oct	Nov	Dec	Jan
RV-A13	1
RV-A75	2			1																																												1
RV-A89	1	2	1																																											1	2
RV-B4	1		1
Cpat19	1	2																																	2	1
RV-C1	1	3	2																																				1
RV-C11	1																			1	5	1	1				1											1
RV-C37	1	3	2			1
RV-A12		2																								1					1		1													1
RV-A28		1																							1	1	1		1					1	1			2
RV-A96		1
RV-C19		1											1							1
RV-C43		2																										1										4	1
RV-C51		1	1
RV-C22			1																			1					1											2	2		1			1
RV-A106				2			2																														1
RV-A80				1		1		1	1
RV-C38				1		3	4	1																											1	1	1	2	1
RV-A10					1				1																										1		1
RV-A56					1	1	2	2	1	2	2
Cpat18					1		6		1
RV-C36					1	1									2																								1	1			1	1			1
RV-C42					1														1
RV-A105						1	2		1
RV-B104						2
Cpat20						2	1		1
RV-C31						1	3	1																																					1			1	1
RV-A101							1	1														1															1		1		2	1			2
RV-A43							1								1													1
RV-C27							6		3
RV-A29								1				1									1			1																									1
RV-A22										1																				2					1
RV-C26										1
RV-C6										2	1																										2	1	4
RV-A67											1
RV-C2												2	2	3	2						1									4											1	1	1	1	1
RV-C21												2				1																					1
RV-A18													1
RV-A20													1	1			3	1	2									1															1		1
RV-A65													1	1	1																		1
RV-C33													1	1																		1
RV-A47														1														2
RV-A78														2																										1		1
RV-B91														1
RV-C17														1
RV-A49															1		2	3		1		1						1								1					1	1
RV-A94															1																	1
RV-A21																1				1																2
RV-C39																1
RV-C46																1	1												1		1
RV-A1																	1		1												2	2	1	1											1
RV-A24																	1	1	1
RV-A40																	2									1					1				1	1
RV-B86																	1		1
Cpat21																	1
RV-C14																	1												4	2	1	1
RV-A73																		1
RV-C41																		1																					1
RV-C45																		1								1
RV-A103																			1																							1
RV-A63																				2	1	2
RV-C25																				2							1
RV-B26																					1
RV-A58																						1															1							1
RV-C32																						1				2									1
RV-C47																						1
RV-A90																									1
RV-A55																										1							1
RV-A61																										1						1	1	2		1
RV-C10																										1		1	1							1
RV-C16																										1		2
RV-C18																										1
RV-A45																												1
RV-B27																															1												1
RV-C15																															1
RV-A54																																1							1
RV-B70																																	1
RV-C3																																	1		1										1			1
RV-C5																																	1			2
RV-A60																																			1	1	2
RV-A102																																				2
RV-A46																																				1
RV-A66																																				1				1
RV-A30																																					1	1
Cpat17																																					1
RV-A16																																						2					1
RV-A8																																						1	1
RV-B83																																							1
RV-B48																																								1
RV-A32																																										1
RV-A7																																										1
RV-A82																																											1
RV-B102																																													1
RV-A19																																															1
RV-A34																																																1
RV-C44																																																	1
RV-C24
RV-A100
RV-A41
RV-A88
RV-B42
RV-C23
RV-C40
RV-A53
RV-C13
RV-A31
RV-B72
RV-C49
RV-A15
RV-A68
RV-C12
RV-B101
RV-B35
RV-C35
RV-A36
Cpat14
Cpat22
RV-C9
RV-C34
RV-A104
RV-A39
RV-A9
RV-C8
RV-A38
RV-B6
RV-C55
Cpat27
RV-C50
RV-B92
RV-A23
RV-C29
RV-C7
RV-A81
RV-B69
RV-A59
RV-C48
RV-A11
RV-C30
Cpat16
Cpat28
RV-B84
RV-A51
RV-B97
RV-A33
Total	9	18	8	5	5	13	28	7	9	6	4	5	7	11	8	4	13	8	7	8	9	8	1	1	2	11	4	10	7	8	8	7	8	4	10	15	12	16	15	4	5	7	6	4	8	2	4	4	3
[truncated: 94 more columns]
